# Supplementary material for: Scaling patterns of body plans differ among squirrel ecotypes
Source: PeerJ. 2023 Jan 25;11:e14800. doi: 10.7717/peerj.14800 (PMC9884040; doi:10.7717/peerj.14800)
Supplement: Supplemental Information 2 [file peerj-11-14800-s002.csv]

species	ecotype	ecotype4	mass	geomean	hbER	headER	bodyER	AEI_C	AEI_T	AEI_L	AEI_S	avg_C	avg_T	avg_L	avg_S	hb_length	body_length	avgRibLength	C_len	C_hei	C_hei_avg	T_len	T_hei	T_hei_avg	L_len	L_hei	L_hei_avg	S_len	S_hei	S_hei_avg	Head.Length	Head_height	hind_full	hind_long	fore_full	fore_long	Femur	Tibia	Fibula	Scapula_len	Scapula_wd	Humerous	Ulna	Ulna_ol	Radius	Metatarsel.3	Metacarpal.3	Metacarpal.4	C1.Length
Aeretes_melanopterus	flying	flying	800.9	48.715	6.284	3.204	5.077	3.3535	7.5635	8.1565	2.233	0.479	0.6305	1.1655	2.233	309.485	250.025	49.3	27.45	57.3	8.2	84.2	133.55	11.1	109.65	94.1	13.45	28.75	12.9	12.9	59.46	18.56	NA	NA	NA	NA	82.505	NA	NA	34.84	18.3	NA	NA	NA	NA	NA	NA	NA	2.005
Eoglaucomys_fimbriatus	flying	flying	646.85	43.58725	5.747	2.901	4.4745	3.65975	6.833	6.461	2.0095	0.52275	0.5695	0.923	2.0095	254.3	198.0025	44.25	27	51.675	7.4	69.35	121.9	10.15	77.475	83.975	12.025	24.175	12.05	12.05	56.2975	19.425	NA	136.46	NA	106.1925	64.935	71.525	68.435	28.12	15.7625	51.7425	64.0675	4.8425	54.45	NA	NA	NA	2.055
Eupetaurus_cinereus	flying	flying	1950	62.4855	6.0155	3.101	4.8565	4.0285	6.98	6.7865	2.4565	0.5755	0.5815	0.9695	2.4565	379.595	306.5	63.15	40.55	70.45	10.05	108.15	186	15.5	119.05	123.25	17.6	38.75	15.95	15.95	73.095	23.865	NA	231.98	NA	186.29	108.465	123.515	118.82	51.07	24.93	92.45	106.6	7.985	93.84	NA	NA	NA	2.805
Glaucomys_sabrinus	flying	flying	120.8	25.144	5.23	2.2476	3.8669	3.0817	6.6227	6.4678	1.9964	0.4403	0.5428	0.9241	1.9964	139.638	103.291	26.76	14.08	32.02	4.57	35.78	65.91	5.4	40.31	43.62	6.25	13.13	6.63	6.63	36.347	16.219	92.587	77.92	89.957	66.225	35.547	42.373	40.935	17.216	8.758	31.308	40.005	3.096	34.917	14.667	6.516	6.487	1.182
Glaucomys_volans	flying	flying	70	20.1445	4.914333333	2.254833333	3.494833333	2.9505	6.411666667	5.414166667	2.000666667	0.4215	0.534333333	0.8125	2.000666667	108.4266667	77.12833333	22.15	11.6	27.55	3.933333333	27.9	52.31666667	4.333333333	27.26666667	33.56666667	5.016666667	10.4	5.25	5.25	31.29833333	14.01	74.99	62.78	74.64833333	53.59166667	28.83	33.95	32.57833333	15.27666667	8.078333333	25.09333333	31.87833333	2.78	28.49833333	12.21	5.78	5.9175	0.79
Iomys_horsfieldii	flying	flying	165.3	29.0905	5.86	2.7615	4.3305	3.0655	6.221	6.4775	2.094	0.438	0.5185	0.9255	2.094	165.525	122.325	28.25	17.35	39.7	5.65	41.95	80.85	6.75	47.5	51.35	7.3	15.55	7.45	7.45	43.2	15.81	NA	94.15	NA	85.74	45.48	48.67	47.06	21.465	11.655	38.825	46.51	2.93	46.915	NA	NA	NA	2.33
Petaurista_alborufus	flying	flying	1490	59.13975	5.79275	2.54175	4.70075	3.5345	6.93125	7.07	2.08325	0.50475	0.57775	1.01	2.08325	353.17	286.6025	61.025	33.625	66.575	9.5	99.4	172.15	14.35	120.5	119.375	17.025	33.1	16.125	16.125	66.5675	26.3175	235.9875	211.4075	217.355	162.5525	104.45	106.9575	103.105	41.4375	22.67	81.475	92.7475	8.8	81.0775	24.58	13.365	14.715	2.64
Petaurista_elegans	flying	flying	1040	49.54675	5.75775	2.485	4.69925	3.3225	7.065	7.1735	2.30525	0.47475	0.58875	1.025	2.30525	297.695	243.07	52.05	27.525	57.975	8.275	82.725	140.7	11.725	103.95	101.525	14.525	28.95	12.6	12.6	54.625	22	NA	NA	NA	NA	NA	NA	NA	34.605	19.5475	71.08	NA	NA	NA	NA	NA	NA	2.15
Petaurista_petaurista	flying	flying	2004	58.5315	5.3775	2.70025	4.388	3.709	7.025	7.09775	2.48	0.5295	0.5855	1.014	2.48	351.9225	287.1775	65.475	35.2	66.4	9.475	96.6	165.275	13.775	119.7	118.525	16.925	35.725	14.475	14.475	64.745	23.985	245.805	220.47	NA	179.7775	107.4825	112.9875	109.335	39.5125	23.7775	89.72	102.595	6.2625	90.0575	25.335	NA	NA	2.09
Petaurista_philippensis	flying	flying	2268	55.773	5.8385	2.7015	4.7795	3.6365	7.688	7.3095	2.185	0.5195	0.6405	1.0445	2.185	341.55	279.595	58.5	34.8	66.9	9.55	100.1	156.2	13	114.15	109.3	15.6	30.7	14.1	14.1	61.955	22.93	214.4	192.435	205.3	155.14	95.88	96.555	94.395	36.75	22.11	76.41	90.235	6.05	78.73	21.965	13.41	13.06	3.115
Pteromys_volans	flying	flying	131.3	23.479	5.2265	2.2025	3.8555	2.722	6.284	6.691	2.194	0.3885	0.524	0.956	2.194	129.33	95.385	24.75	11.75	30.3	4.35	31.75	60.55	5.05	37.8	39.5	5.65	14.1	6.4	6.4	33.945	15.425	NA	NA	NA	NA	NA	NA	NA	18.07	9.24	31.025	NA	2.93	NA	NA	NA	NA	0.875
Ammospermophilus_leucurus	ground	ground	90.1	25.19091667	5.249916667	2.462333333	3.823916667	3.097	5.487916667	4.962666667	2.200166667	0.4425	0.457333333	0.726583333	2.200166667	134.3941667	97.91333333	25.675	15.19166667	34.31666667	4.916666667	36.675	80.26666667	6.675	32.45833333	44.75	6.55	13.6	6.308333333	6.308333333	36.48083333	14.9	73.37583333	60.72583333	70.11083333	44.73333333	29.07666667	31.64916667	30.90083333	18.26833333	9.321666667	23.44666667	26.08833333	3.658333333	21.28666667	12.65	7.109166667	6.6675	1.395833333
Ammospermophilus_nelsoni	ground	ground	155	27.647	5.229	2.254	3.864	3.291	5.775	5.19	1.555	0.47	0.481	0.741	1.555	148.38	109.64	28.4	17.5	37.2	5.3	43.7	90.8	7.6	37.4	50.4	7.2	11	7.1	7.1	38.74	17.19	77.45	62.92	72.22	45.58	29.81	33.11	31.12	18.96	11.51	23.67	27.11	3.78	21.91	14.53	7.68	6.51	1.46
Callospermophilus_lateralis	ground	ground	245.7	27.304	4.7708	2.43	3.511	2.9348	5.9485	5.5075	2.1942	0.4191	0.4957	0.7868	2.1942	147.468	108.552	30.97	15.37	36.63	5.24	40.65	82.46	6.87	38.23	48.62	6.95	14.33	6.55	6.55	38.916	16.128	78.928	66.167	77.485	48.857	32.427	33.74	32.904	20.802	10.524	25.817	29.055	4.242	23.04	12.761	7.826	7.486	1.198
Callospermophilus_madrensis	ground	ground	152	29.956	5.023	2.445	3.703	3.155	5.088	5.139	2.57	0.451	0.463	0.734	2.57	160.12	118.04	31.9	17.7	39.2	5.6	40.9	88.3	8	41.2	56.1	8	18.4	7.1	7.1	42.08	17.21	88.51	74.24	NA	53.22	35.85	38.39	35.02	22.29	12.18	28.28	31.69	5	24.94	14.27	NA	NA	1.17
Callospermophilus_saturatus	ground	ground	250	31.071	4.900875	2.475375	3.683375	3.1195	5.95525	5.597625	2.497125	0.4455	0.49625	0.799625	2.497125	171.2525	128.7125	34.95	18.1875	40.8625	5.85	49.1875	99.1375	8.2625	44.5125	55.6625	7.9625	16.85	6.7875	6.7875	42.54	17.275	89.12625	74.625	89.02666667	56.05	36.505	38.12	38.32	23.99	11.91333333	29.7	32.37	4.753333333	26.35	14.50125	8.986666667	8.33	1.1
Cynomys_gunnisoni	ground	ground	642.3	36.52	4.796	2.514	3.581	2.983	5.763	5.499	2.035	0.426	0.48	0.786	2.035	198.42	148.16	41.4	22	51.6	7.4	56.7	118	9.8	52.8	67.2	9.6	16.8	8.2	8.2	50.26	19.99	100.57	84.93	105.35	68.36	41.92	43.01	38.61	25.47	13.65	35.64	41.67	7.09	32.72	15.64	11.52	9.63	1.68
Cynomys_ludovicianus	ground	ground	865	54.507	4.803	2.75	3.6795	3.307	4.817	4.3735	2.1605	0.4725	0.4015	0.6245	2.1605	281.225	215.465	58.6	33.25	70.25	10.05	80.1	199.6	16.65	70.6	113	16.1	31.55	14.6	14.6	65.76	23.91	129.605	109.84	145.36	89.97	54.865	54.975	51.85	41.27	22.91	47.015	56.08	9.68	42.955	19.765	14.12	10.65	2.73
Cynomys_mexicanus	ground	ground	820	41.803	4.968	2.66	3.755	3.146	5.488	5.087	2.1	0.449	0.457	0.727	1.027	229.78	173.68	46.3	28.1	62.5	8.9	69.4	151.8	12.7	65.3	89.9	12.8	10.9	10.6	10.6	56.1	21.09	112.1	94.77	124.51	78.93	47.09	47.68	43.81	32.78	19.48	42.45	46.06	8.03	36.48	17.33	12.8	9.84	1.99
Ictidomys_mexicanus	ground	ground	233.5	25.918	5.7875	2.372	4.2355	2.845	6.0105	5.505	2.1385	0.4065	0.501	0.7865	2.1385	144.24	105.995	25.2	14.45	35.35	5.05	41.15	82.1	6.85	38	48.2	6.9	12.4	5.95	5.95	38.245	16.125	75.285	62.255	72.17	45.71	30.165	32.09	29.735	18.55	9.92	24.405	27.39	4.255	21.305	13.03	7.91	6.83	0.815
Marmota_broweri	ground	ground	3400	71.10325	4.6315	2.913	3.47375	3.30875	5.19575	4.778	1.58	0.47275	0.43275	0.68225	1.58	372.565	279.3925	80.475	47.325	100.525	14.375	108.65	251.05	20.95	92.25	135.125	19.275	31.225	19.7	19.7	93.1725	32.03	176.6575	151.3125	211.74	135.1325	75.225	76.0875	74.325	56.89	36.86	72.7625	78.235	13.01	62.37	25.345	19.7175	17.665	4.165
Marmota_caligata	ground	ground	5500	81.8504	4.6576	3.4164	3.5658	3.3506	5.1532	4.9522	2.3866	0.4784	0.4296	0.7074	2.3866	443.038	339.232	95.18	53.66	112.4	16.04	126.16	294.24	24.52	112.3	158.68	22.66	47.12	19.74	19.74	103.806	30.408	206.062	178.152	240.2065	155.004	90.624	87.528	87.556	62.8875	38.4975	85.684	92.088	15.6525	69.32	27.91	22.315	22.64	4.704
Marmota_flaviventris	ground	ground	2570	59.822	5.218	3.071666667	3.995666667	3.305333333	6.026666667	5.472333333	2.508666667	0.472333333	0.502	0.781666667	2.508666667	334.57	256.1666667	64.16666667	38.8	82.43333333	11.76666667	94.2	188.1333333	15.66666667	88.06666667	112.7666667	16.1	35.13333333	14	14	78.40333333	25.60666667	147.055	126.005	163.0716667	101.7666667	63.49	62.515	56.815	45.1	25.63	57.13	58.62	13.08	44.63666667	21.05	16.205	16.25	3.07
Marmota_monax	ground	ground	3500	63.893	4.897666667	2.918	3.708666667	3.304	5.640333333	4.905333333	2.285	0.472	0.47	0.700333333	2.285	346.7333333	262.7766667	71.33333333	40.33333333	85.23333333	12.16666667	100.8	215.1666667	17.93333333	87	124.8666667	17.83333333	34.63333333	15.2	15.2	83.95666667	28.95666667	168.58	143.85	190.4116667	117.0216667	73.67	70.18	69.75	53.52	29.75	61.22666667	71.445	12.93	55.795	24.73	19.87	17.87	3.47
Marmota_olympus	ground	ground	6000	81.326	4.502	3.2905	3.413	3.737	4.521	4.639	2.3535	0.534	0.377	0.663	2.3535	429.34	325.52	95.4	54.75	102.95	14.7	114.2	303.4	25.3	109.85	165.7	23.7	46.7	19.9	19.9	103.82	31.6	NA	171.475	NA	147.815	87.705	83.77	80.605	66.35	38.335	82.12	84.495	16.015	65.695	NA	NA	NA	9.615
Marmota_vancouverensis	ground	ground	4750	72.388	4.7415	2.9455	3.643	3.547	6.0065	4.5145	2.1515	0.507	0.462	0.693	2.1515	391.185	300.56	82.55	47	92.7	13.25	121.45	264.65	20.35	91.9	132.35	20.4	40.2	18.6	18.6	90.625	30.77	NA	160.37	NA	136.6	79.785	80.585	76.92	59.315	31.59	76.7	81.67	13.885	59.9	NA	NA	NA	3.715
Otospermophilus_beecheyi	ground	ground	599.5	39.161625	5.075625	2.66975	3.847875	3.3655	5.795125	5.303625	2.2195	0.48075	0.482875	0.757625	2.2195	214.065	162.30875	42.225	24.0625	50.2125	7.1625	61.7125	128.475	10.7	55.1625	73.275	10.4625	21.4125	9.65	9.65	51.75625	19.475	107.24875	90.14375	109.5004167	69.1075	43.27125	46.8725	45.045	28.86666667	14.75333333	37.0925	40.22125	6.543333333	32.015	17.105	11.52625	10.6125	1.8225
Otospermophilus_variegatus	ground	ground	662.5	44.4765	5.0095	2.5485	3.7755	3.294	5.2765	4.4645	1.883	0.4705	0.44	0.638	1.883	232.595	175.29	46.45	26.3	55.8	7.95	67.6	153.7	12.85	58.6	91.95	13.1	22.8	12.05	12.05	57.305	22.76	122.24	103.625	122.82	79.855	49.6	54.025	43.355	30.27	18.84	42.845	47.79	7.25	37.01	18.615	12.695	11.575	2.07
Poliocitellus_franklinii	ground	ground	607	36.1705	4.97225	2.83075	3.77725	3.2515	5.44475	5.359	2.37475	0.4645	0.4535	0.76575	2.37475	199.035	151.225	40.05	20.825	44.85	6.425	56.975	125.65	10.475	53.3	69.625	9.925	20.1	8.675	8.675	47.81	16.9175	99.37	82.1625	98.2775	60.84	41.0325	41.13	39.38	27.605	14.95	33.22	35.96	6.665	27.62	17.2075	9.8325	9.4475	1.25
Tamias_alpinus	ground	chipmunk	35.8	17.553	4.534	2.4595	3.194	2.549	6.211	4.9965	1.799	0.364	0.5175	0.714	1.799	93.49	65.86	20.65	9.2	25.35	3.65	25.9	50.05	4.2	22.95	32.15	4.6	7.8	4.4	4.4	27.63	11.235	59.375	47.8	50.465	32.28	22.31	25.49	24.005	12.47	5.52	15.87	19.42	2.7	16.41	11.575	5.715	5.6	0.805
Tamias_amoenus	ground	chipmunk	43	19.2229	5.0815	2.5097	3.6002	2.724	6.1888	5.3518	2.0273	0.3892	0.5158	0.7645	2.0273	104.738	74.273	20.66	10.82	27.78	3.97	28.6	55.4	4.61	25.57	33.47	4.77	9.3	4.63	4.63	30.465	12.188	63.83	51.089	55.589	36.8975	23.419	27.67	27.453	12.664	6.638	18.20625	22.23	2.766	18.69125	12.741	6.0275	5.90875	1.098
Tamias_cinereicollis	ground	chipmunk	62.5	18.352	5.31	2.396	3.676	2.624	5.971	5.312	2.358	0.375	0.498	0.759	2.358	100.22	69.38	18.9	10.3	27.5	3.9	26	52.3	4.4	23.7	31.2	4.5	9.4	4	4	30.84	12.87	61.98	49.43	54.81	35.89	22.91	26.52	24.48	12.57	6.3	17.95	22.27	2.78	17.94	12.55	6.35	6.16	0.97
Tamias_dorsalis	ground	chipmunk	69	18.706	4.812166667	2.408333333	3.332166667	2.649	5.489166667	4.972333333	2.128333333	0.378666667	0.4575	0.710333333	2.128333333	99.38333333	68.87666667	20.7	10.46666667	27.58333333	3.916666667	26.15	57.31666667	4.766666667	23.51666667	33.03333333	4.7	8.766666667	4.233333333	4.233333333	30.50666667	12.68666667	60.72333333	48.96833333	55.135	36.97833333	22.86833333	26.1	26.19833333	12.24666667	6.22	18.46	22.41166667	2.963333333	18.51833333	11.755	5.91	5.831666667	0.915
Tamias_merriami	ground	chipmunk	71.3	21.777	5.59275	2.57675	3.965	3.00425	6.01275	5.21025	1.972	0.42925	0.501	0.74425	1.972	119.6875	84.8775	21.475	13.1	30.475	4.375	32.575	65.025	5.425	28.8	38.65	5.525	10.45	5.275	5.275	34.81	13.525	NA	NA	NA	NA	NA	NA	NA	14.465	7.42	NA	NA	2.73	NA	NA	NA	NA	1.4775
Tamias_minimus	ground	chipmunk	50.5	16.6472	4.8006	2.3658	3.3235	2.614	5.5567	5.0215	1.914	0.3735	0.4628	0.7175	1.914	88.272	61.114	18.41	9.14	24.48	3.5	23.66	51.23	4.28	20.98	29.36	4.2	7.39	3.9	3.9	27.158	11.514	55.438	44.341	48.239	31.194	20.425	23.916	23.589	11.996	5.6	15.442	19.1	2.304	15.752	11.097	5.049	4.934	0.956
Tamias_panamintinus	ground	chipmunk	53.2	19.731	5.2315	2.555	3.701	2.823	5.808	4.951	1.9325	0.4035	0.484	0.707	1.9325	105.83	74.88	20.25	10.95	27.25	3.85	29	59.9	4.95	25.05	35.4	5.05	9.9	5.15	5.15	30.95	12.12	64.81	53.18	58.365	37.72	25.285	27.895	26.535	14.67	6.815	18.895	22.755	3.105	18.825	11.63	5.975	6.03	0.8
Tamias_quadrivittatus	ground	chipmunk	61.5	19.94107143	4.982928571	2.506	3.507	2.780357143	5.578857143	4.886928571	1.896285714	0.397142857	0.464857143	0.698	1.896285714	105.8621429	74.49857143	21.27142857	11.35	28.51428571	4.071428571	28.21428571	60.78571429	5.05	25.68571429	36.84285714	5.257142857	9.264285714	4.921428571	4.921428571	31.36357143	12.54928571	63.8235	51.9355	55.79113095	36.74416667	24.2325	27.703	27.7925	12.94571429	7.057142857	18.5	22.45166667	2.885714286	18.24416667	11.888	6.10125	5.8575	1.127142857
Tamias_ruficaudus	ground	chipmunk	67.3	19.96333333	4.836055556	2.468833333	3.421138889	2.647083333	5.991722222	5.291305556	2.096166667	0.37825	0.499305556	0.755666667	2.096166667	107.7930556	76.26666667	22.31388889	11.06944444	29.25833333	4.197222222	29.28055556	58.63611111	4.891666667	26.34444444	34.88611111	4.977777778	9.588888889	4.594444444	4.594444444	31.52638889	12.77972222	65.40555556	52.735	58.37788889	37.65888889	24.30944444	28.42555556	26.925	14.63666667	7.866666667	18.71694444	22.74777778	3.028333333	18.94194444	12.67055556	6.082333333	5.725333333	1.045833333
Tamias_senex	ground	chipmunk	89.7	22.5755	5.134	2.5425	3.71	2.9325	6.053	5.8175	2.1935	0.419	0.5045	0.831	2.1935	125.455	90.655	24.45	13.4	31.9	4.55	34.2	67.9	5.65	32.15	38.7	5.55	10.9	4.95	4.95	34.8	13.695	70.605	57.615	63.3	40.73	26.945	30.67	28.795	15.41	8.27	20.645	24.72	3.16	20.085	12.99	7.16	6.79	1.195
Tamias_sibiricus	ground	chipmunk	99.5	23.69141667	5.191916667	2.5355	3.724166667	3.15075	5.629666667	5.21325	1.995083333	0.450083333	0.46925	0.744666667	1.995083333	128.7566667	92.36416667	24.79166667	15.13333333	33.56666667	4.8	35.16666667	74.99166667	6.25	31.33333333	42.08333333	6.016666667	10.74166667	5.4	5.4	36.3925	14.3675	74.39583333	60.38583333	65.18466667	41.669	27.84333333	32.5425	30.3775	16.17666667	8.43	21.425	25.03	3.382	20.244	14.01	7.339	7.112	1.444166667
Tamias_siskiyou	ground	chipmunk	75	22.66583333	5.074666667	2.292	3.636166667	2.9165	5.699333333	5.354333333	2.198	0.416666667	0.475	0.765	2.198	121.9066667	87.35	24.01666667	13.36666667	32.06666667	4.566666667	32.73333333	68.91666667	5.766666667	30.08333333	39.33333333	5.616666667	11.16666667	5.083333333	5.083333333	34.55666667	15.08166667	71.11166667	58.20833333	65.71166667	43.09333333	27.33666667	30.87166667	29.18166667	15.51666667	8.166666667	22.45	25.54333333	3.296666667	20.64333333	12.90333333	7.101666667	6.705	1.07
Tamias_speciosus	ground	chipmunk	59.2	20.86575	4.904875	2.499	3.50325	2.7795	6.26875	5.084	1.9605	0.397	0.522125	0.72625	1.9605	112.8875	80.66625	23.025	12.0375	30.2875	4.3375	31.8875	61.05	5.075	26.9125	36.9875	5.275	9.85	5	5	32.22125	12.95	69.055	55.94	61.71833333	41.96	26.41	29.53	29.75	13.77333333	7.276666667	22.02	24.685	3.225	19.94	13.115	5.985	5.865	1.06125
Tamias_striatus	ground	chipmunk	242.1	23.7355	5.066	2.8495	3.6295	2.996	5.702	5.3395	2.0145	0.428	0.475	0.763	2.0145	131.03	93.87	25.9	14.2	33.15	4.75	36.45	76.65	6.4	32.35	42.35	6.05	10.95	5.45	5.45	37.16	13.12	65.505	53.5	63.58	41.085	26.95	26.55	29.065	16	9.35	21.95	23.69	3.63	19.135	12.005	6.495	6.63	1.045
Tamias_townsendii	ground	chipmunk	104	23.535	5.217	2.5225	3.7704	2.9738	5.8807	5.5529	1.9271	0.4248	0.4901	0.7933	1.9271	128.445	92.823	24.69	13.74	32.33	4.63	35.38	72.43	6.03	32.53	41.16	5.87	11.21	5.9	5.9	35.622	14.165	73.849	60.19	68.667	45.309	28.281	31.909	31.996	16.046	8.578	22.461	26.711	3.324	22.848	13.659	7.312	7.351	1.368
Urocitellus_armatus	ground	ground	344.6	32.299	5.2755	2.6715	4.015	3.125	6.143	6.0295	2.021	0.4465	0.512	0.861	2.021	181.575	138.18	34.45	19.15	42.9	6.1	51.85	101.25	8.45	51.3	59.6	8.5	15.9	7.9	7.9	43.395	16.265	85.885	72.405	87.99	55.915	34.6	37.805	33.405	22.855	13.235	30.17	30.53	5.71	25.745	13.48	9.22	8.1	1.475
Urocitellus_beldingi	ground	ground	287.4	31.15875	5.398666667	2.55225	4.146583333	3.1645	6.211583333	6.20275	2.603166667	0.452	0.517583333	0.886166667	2.603166667	176.27	135.5358333	32.78333333	18.45833333	40.79166667	5.833333333	50.51666667	97.80833333	8.15	48.16666667	54.3	7.766666667	18.425	7.116666667	7.116666667	40.73416667	16.1125	79.2205	66.643	82.606	52.26766667	33.139	33.504	36.319	21.76083333	12.17166667	28.021	30.2725	4.985	24.24666667	12.5775	8.5775	7.69	1.245833333
Urocitellus_columbianus	ground	ground	576	36.5492	5.2319	2.6311	3.9806	3.2303	6.0189	5.6073	2.0663	0.4614	0.4973	0.801	2.0663	204.233	155.74	39.04	22.09	47.67	6.79	59.95	120	9.9	56.09	69.69	9.95	17.62	8.65	8.65	48.493	18.54	95.703	80.428	96.756	61.09	38.656	41.772	39.25	25.124	14.734	33.172	36.34	6.592	27.918	15.275	10.542	8.968	1.626
Urocitellus_elegans	ground	ground	311	31.651	5.044	2.8285	3.8305	3.3425	6.3955	6.421	1.8095	0.4775	0.533	0.917	1.8095	179.365	136.21	35.55	19.1	39.95	5.7	51.55	96.7	8.05	50.35	54.85	7.85	15.25	8.45	8.45	43.155	15.5	NA	72.36	NA	58.89	36.08	36.28	37.07	25.98	14.37	31.175	33.585	6.5	27.715	NA	NA	NA	1.245
Urocitellus_parryii	ground	ground	673	37.46558333	5.24	2.55	3.972666667	3.24675	6.029166667	5.492666667	2.0005	0.463833333	0.50225	0.784666667	2.0005	207.555	157.3691667	39.66666667	22.35833333	48.25833333	6.891666667	60.33333333	120.4166667	10.04166667	56.50833333	72.2	10.33333333	18.18333333	9.125	9.125	50.18583333	19.75	101.5866667	84.7525	102.6355	66.1225	41.84416667	42.90833333	43.51583333	24.508	17.338	35.3575	39.788	6.9	30.765	16.83416667	12.005	11.0125	1.674166667
Urocitellus_richardsonii	ground	ground	335.95	34.96366667	5.188166667	2.7065	3.992166667	3.364666667	6.206333333	6.109333333	2.294833333	0.4805	0.517	0.872666667	2.294833333	199.6033333	153.5733333	38.53333333	21.33333333	44.38333333	6.316666667	57.71666667	111.6333333	9.3	56.43333333	64.76666667	9.266666667	18.1	7.9	7.9	46.03	17.02833333	95.45	80.08833333	NA	61.82166667	38.63833333	41.45	41.44666667	29.16666667	17.33	32.48333333	37.63833333	7.536666667	29.33833333	15.36166667	NA	NA	1.42
Urocitellus_townsendii	ground	ground	216.4	25.93133333	5.203833333	2.535	3.842833333	3.181666667	6.203166667	6.441833333	2.259333333	0.4545	0.517	0.9205	2.259333333	146.955	108.5633333	28.25	14.8	32.65	4.666666667	39.68333333	76.81666667	6.4	40.15	43.6	6.25	13.95	6.2	6.2	38.39166667	15.11666667	64.7375	53.7225	68.74	43.72333333	26.375	27.3475	25.0225	17.39666667	9.76	22.74	26.31	3.686666667	20.98333333	11.015	7.62	6.588333333	1.081666667
Xerospermophilus_spilosoma	ground	ground	133.9	30.3766	5.4715	2.5111	4.1595	3.05	6.6838	6.6214	2.1484	0.4357	0.5385	0.9459	2.1484	175.363	133.304	32.1	16.81	38.53	5.49	51.84	96.27	7.77	49.54	52.4	7.48	15.19	7.09	7.09	42.059	16.827	82.639	69.151	83.382	53.345	33.534	35.617	33.258	21.118	10.816	28.375	30.644	5.056	24.97	13.488	8.919	7.929	0.955
Xerospermophilus_tereticaudus	ground	ground	142.3	23.4775	5.2875	2.514	3.934	2.904	6.2255	5.8975	2.464	0.415	0.5185	0.8425	2.464	132.85	98.845	25.1	13.95	33.65	4.8	38.4	74.05	6.2	35.05	41.6	5.95	11.45	4.65	4.65	34.005	13.62	65.185	54.79	69.02	43.64	26.47	28.32	26.925	18.93	8.82	23.21	25.435	3.72	20.43	10.395	6.45	6.38	1.09
Xerus_erythropus	ground	ground	519.8	42.56	4.728	2.729	3.526	2.91	3.948	4.581	1.732	0.416	0.359	0.654	1.732	211.6	157.79	44.8	22.5	54.2	7.7	53.3	148.6	13.5	56.7	86.6	12.4	25.2	14.6	14.6	53.81	19.72	133.76	111.23	111.18	68.66	51.85	59.38	55.2	30.65	18.42	36.22	41.05	6.24	32.44	22.53	11.87	9.26	1.66
Xerus_inauris	ground	ground	610	42.195	4.828	2.562	3.69	3.139	4.834	4.674	2.263	0.448	0.403	0.668	2.263	218.48	166.96	45.3	24.1	53.7	7.7	59.2	147.1	12.3	58.5	87.7	12.5	25.1	11.1	11.1	51.52	20.11	NA	120.64	NA	75.8	55.82	64.82	59.02	31.15	17.31	40.21	44.48	7.23	35.59	NA	NA	NA	2.42
Callosciurus_erythraeus	tree	tree	286.5	39.77375	4.882	2.51	3.69025	3.6775	6.0535	5.079	1.86975	0.52525	0.5045	0.7255	1.86975	215.5025	162.9	44.175	25.95	49.55	7.075	62.225	123.375	10.3	55.75	76.9	10.975	18.925	10.175	10.175	52.6025	20.9725	NA	108.315	NA	81.46	52.1225	56.1925	66.415	28.7575	16.5425	42.85	46.965	5.9275	38.61	NA	NA	NA	1.9975
Callosciurus_prevostii	tree	tree	403.2	39.09725	5.22325	2.55975	3.92925	3.63575	5.42975	4.6365	1.58525	0.5195	0.4525	0.66225	1.58525	206.195	155.135	39.5	25.775	49.6	7.1	58.575	129.35	10.775	53.25	80.475	11.5	17.575	11.2	11.2	51.06	19.985	122.5725	103.325	117.8425	78.1125	49.66	53.665	51.785	28.0175	17.075	41.3225	45.0425	5.4375	36.79	19.2475	11.7125	11.405	2.165
Callosciurus_pygerythrus	tree	tree	252	30.629	5.31025	2.5735	3.891	3.52675	5.51925	5.1305	1.81275	0.50375	0.45975	0.733	1.81275	166.09	121.7325	31.325	19.85	39.425	5.625	45.85	99.675	8.3	42.1	57.55	8.2	13.975	7.75	7.75	44.3575	17.3825	95.4325	80.51	91.82	60.905	38.0975	42.4125	40.945	22.37	12.2825	31.545	35.34	4.34	29.36	14.9225	8.545	8.045	1.4475
Funambulus_palmarum	tree	tree	110	24.0715	5.577	2.6255	4.0505	2.8805	5.2375	4.7405	1.9725	0.4115	0.4365	0.677	1.9725	128.145	93.08	23	14.35	34.85	4.95	35.35	81.1	6.75	31.85	46.95	6.7	11.55	5.95	5.95	35.065	13.355	NA	68.465	NA	48.175	32.65	35.815	33.3	17.42	9.5	25.54	27.335	3.52	22.635	NA	NA	NA	1.05
Funambulus_pennantii	tree	tree	99	23.65375	5.42775	2.6275	3.8955	2.82975	5.0545	4.6525	2.12775	0.40425	0.421	0.66475	2.12775	125.5525	90.14	23.15	13.45	33.175	4.725	33.45	79.35	6.625	31.25	47.05	6.7	12.075	5.65	5.65	35.4125	13.5225	NA	NA	NA	NA	30.31	NA	NA	18.3025	9.5925	24.8325	NA	3.33	NA	NA	NA	NA	0.955
Funisciurus_pyrropus	tree	tree	265.6	33.0885	5.1715	2.505	3.8375	2.9555	4.9195	4.753	1.5855	0.422	0.41	0.679	1.5855	169.965	126.135	32.9	18.65	44.2	6.3	49.15	119.8	9.95	42.4	62.5	8.95	15.95	10.1	10.1	43.83	17.5	NA	NA	NA	NA	NA	NA	NA	22.34	12.88	31.23	NA	NA	NA	NA	NA	NA	2.385
Heliosciurus_mutabilis	tree	tree	290	34.8775	5.741	2.814	4.274	3.4555	5.552	5.557	1.678	0.4935	0.4625	0.794	1.678	191.615	142.645	33.4	22.45	45.45	6.45	52.65	113.75	9.5	51.05	64.3	9.2	16.55	9.9	9.9	48.97	17.4	NA	NA	NA	NA	46.72	NA	NA	25.36	4.12	37.835	NA	NA	NA	NA	NA	NA	2.075
Heliosciurus_rufobrachium	tree	tree	351.7	34.62066667	5.871166667	2.625	4.440833333	3.477666667	5.878	5.525166667	1.920833333	0.497166667	0.477	0.789	1.920833333	193.0133333	146.1	32.98333333	22.15	44.53333333	6.35	55.15	115.6833333	9.383333333	52.31666667	66.31666667	9.483333333	16.45	8.716666667	8.716666667	46.91333333	17.985	NA	91.79	NA	69.12416667	43.74	48.05	46.475	23.34	13.60333333	36.11166667	40.035	4.295	33.0125	NA	NA	NA	1.505
Microsciurus_flaviventer	tree	tree	93	22.93266667	5.320333333	2.382333333	3.825	2.986333333	5.637666667	4.9675	2.211666667	0.426666667	0.469666667	0.709666667	2.211666667	123.6783333	88.97833333	23.26666667	14.15	33.2	4.7	34.18333333	72.6	6.033333333	29.55	41.6	5.916666667	11.08333333	5.016666667	5.016666667	34.7	14.57	81.06416667	66.96166667	75.2725	49.75833333	31.365	35.59666667	34.465	17.68666667	8.508333333	24.985	30.16666667	3.373333333	24.77333333	14.1025	7.8275	7.5825	1.08
Paraxerus_boehmi	tree	tree	70.5	22.701	5.259	2.4575	3.7375	2.8405	5.0905	5.008	1.408	0.4055	0.3915	0.7155	1.408	118.01	83.86	22.45	13.3	32.85	4.7	32.35	82.75	6.35	29.35	41	5.85	8.8	6.25	6.25	34.15	13.965	NA	NA	NA	NA	26.825	NA	NA	16.25	8.655	22.185	NA	NA	NA	NA	NA	NA	1.685
Prosciurillus_murinus	tree	tree	72.9	21.117	4.784	2.2845	3.2175	2.876	4.395	3.9635	1.5555	0.411	0.3665	0.566	1.5555	105.245	70.78	22	13	31.65	4.5	26.5	72.4	6.05	22.95	40.55	5.8	8.3	5.35	5.35	34.465	15.09	65.935	54.615	64.925	42.775	24.6	30.015	28.845	16.265	8.445	21.28	25.895	3.065	21.495	11.32	5.885	6.37	1.085
Protoxerus_stangeri	tree	tree	658.4	46.501	5.6795	2.6255	4.293	3.5205	5.6195	4.955	1.751	0.503	0.4685	0.708	1.751	253.22	191.365	44.65	29.35	58.25	8.3	73.45	156.75	13.05	66.65	94.1	13.45	21.95	12.55	12.55	61.855	23.56	NA	NA	NA	NA	59.375	NA	NA	29.5	19.13	47.05	NA	5.9	NA	NA	NA	NA	2.09
Ratufa_bicolor	tree	tree	1442	54.084	4.852	2.763	3.7855	3.63	5.439	4.6365	2.1355	0.519	0.4535	0.6625	2.1355	291.085	227.115	60	34.55	66.65	9.5	84.3	186	15.5	79.95	120.8	17.3	28.25	13.2	13.2	63.97	23.15	NA	141.365	NA	109.3	68.86	72.505	68.6	40.91	23.435	60.295	59.42	7.835	49.005	NA	NA	NA	3.19
Ratufa_macroura	tree	tree	1605	57.918	4.894	2.4045	3.8915	3.9645	5.568	5.083	1.672	0.5665	0.4635	0.726	1.672	304.675	242.26	62.3	38.8	68.5	9.8	86.5	186.45	15.55	86.6	119.25	17	30.35	18.15	18.15	62.415	26.01	171.375	145.645	177.345	114.395	71.685	73.96	73.79	41.23	23.5	62.4	64.74	7.61	51.995	25.73	21.72	20.16	2.905
Sciurus_aberti	tree	tree	601.5	44.63366667	5.485666667	2.3895	4.221333333	3.620166667	5.3915	4.633333333	1.810666667	0.517166667	0.449333333	0.661833333	1.810666667	236.485	182.0233333	43.16666667	27.58333333	53.33333333	7.616666667	68	151.35	12.61666667	63.95	96.53333333	13.78333333	22.55	12.45	12.45	54.46166667	22.82666667	147.515	123.02	138.0083333	90.78333333	58.205	64.815	63.65666667	33.62666667	18.21333333	46.61	53.245	6.736666667	44.17333333	24.495	13.59833333	13.505	2.526666667
Sciurus_aestuans	tree	tree	180.3	32.9815	5.462	2.36	4.0375	3.0915	5.036	4.86	1.8145	0.442	0.4195	0.6945	1.8145	171.345	126.64	31.4	19.7	44.65	6.35	46.45	110.75	9.25	43.9	63.2	9.05	16.55	9.15	9.15	44.705	18.94	107.83	89.415	99.285	65.025	41.9	47.515	46.25	23.95	12.635	33.39	39.305	6.01	31.635	18.415	10.31	9.685	1.52
Sciurus_aureogaster	tree	tree	562.3	39.89475	5.447	2.50975	4.108	3.28625	5.36575	4.91275	1.8085	0.46975	0.44725	0.70175	1.8085	212.105	160.075	39.05	24.05	51.1	7.275	59.3	132.25	11.025	56.725	81.45	11.65	20.025	11	11	52.03	20.665	NA	107.7975	NA	79.6725	51.19	56.6075	55.3	28.48	15.7825	40.7325	46.3675	5.6925	38.94	NA	NA	NA	1.8075
Sciurus_carolinensis	tree	tree	356.7	42.61045	5.707733333	2.547316667	4.330283333	3.597483333	5.3728	4.894316667	1.830016667	0.513966667	0.44775	0.69925	1.830016667	230.0528333	174.5678333	40.37833333	26.065	50.77333333	7.25	64.81	144.8266667	12.055	62.31	89.17666667	12.73666667	21.415	11.72666667	11.72666667	55.485	21.85166667	138.2436667	114.9671667	129.4066667	85.28266667	54.497	60.47016667	60.00416667	31.53416667	16.835	44.436	49.52333333	6.981666667	40.84666667	23.2765	12.58983333	13.17666667	1.774
Sciurus_colliaei	tree	tree	388	42.939	5.461	2.2115	4.192	3.8205	5.728	5.2755	1.9965	0.5455	0.4775	0.754	1.9965	230.675	177.05	42.3	28	51.35	7.3	63.65	133.25	11.1	62.4	82.8	11.8	23	11.55	11.55	53.625	24.265	NA	NA	NA	NA	NA	NA	NA	NA	NA	NA	NA	6.46	NA	NA	NA	NA	2.035
Sciurus_deppei	tree	tree	203.3	34.33475	5.47225	2.1875	4.124	3.34	5.4215	5.147	1.85375	0.477	0.45175	0.735	1.85375	182.3775	137.355	33.425	21.275	44.65	6.375	51.975	115.15	9.6	48.025	65.45	9.375	16.1	8.85	8.85	45.0225	20.765	115.1475	97.3625	105.0575	70.915	44.3375	53.025	50.155	23.6425	13.4575	36.0525	40.54	5.025	34.8625	17.785	10.5	9.5025	2.0675
Sciurus_griseus	tree	tree	813	48.4378	5.1754	2.482533333	3.9121	3.336266667	5.001633333	4.7313	1.918266667	0.476666667	0.4168	0.675866667	1.918266667	253.099	191.295	48.99333333	28.73333333	60.25333333	8.606666667	69.45	167.0633333	13.92666667	67.84666667	100.6466667	14.39333333	25.31	13.27666667	13.27666667	61.804	24.96133333	163.712	138.0496667	143.2366667	92.72866667	64.42533333	73.62433333	70.99666667	36.307	20.248	45.853	57.28433333	7.661	46.87566667	25.66233333	14.201	15.47133333	2.770333333
Sciurus_nayaritensis	tree	tree	720.1	46.709	4.817	2.355	3.6575	3.7035	5.371	4.688	1.7385	0.529	0.4475	0.67	1.7385	242.88	184.4	50.45	28.4	53.7	7.65	67.25	150.3	12.55	65.05	97.15	13.85	23.65	13.7	13.7	58.48	24.83	151.285	131.305	148.79	92.53	62.36	68.945	61.015	36.955	17.735	47.87	54.91	6.96	44.66	19.98	19.305	19.085	2.505
Sciurus_niger	tree	tree	765	44.9289	5.4273	2.4619	4.149	3.4716	5.4281	4.7695	1.9353	0.496	0.4524	0.6814	1.9353	238.767	182.539	44.02	28	56.44	8.07	68.27	151.87	12.65	63.04	92.93	13.27	23.25	12.02	12.02	56.228	22.921	143.246	119.216	131.695	88.703	55.869	63.347	62.8	29.436	16.064	45.821	52.721	5.99	42.882	24.03	13.556	13.29	2.067
Sciurus_spadiceus	tree	tree	625	44.783	5.18	2.779	3.804	3.295	4.852	4.519	1.6	0.471	0.404	0.646	1.6	234.38	172.13	45.3	27	57.4	8.2	64	158.3	13.2	60.9	94.4	13.5	20.2	12.6	12.6	62.25	22.4	NA	NA	NA	89.21	57.13	NA	NA	32.67	19.43	47.8	51.87	5.74	41.41	NA	NA	NA	2.68
Sciurus_stramineus	tree	tree	470	40.107	5.5055	2.929	4.219	3.7525	5.5985	5.173	2.291	0.536	0.4665	0.739	2.291	223.32	171.13	40.55	26.85	50.05	7.15	61.8	132.45	11.05	60.6	82.05	11.7	21.9	9.65	9.65	52.19	17.82	127.88	110.14	124.42	80.725	51.725	58.415	57.51	26.005	15.915	41.745	47.5	5.73	38.98	17.74	17.69	17.415	2.325
Sciurus_variegatoides	tree	tree	576.8	42.5105	5.20575	2.853	3.94475	3.4965	5.5855	5.12225	1.98825	0.49975	0.4655	0.73175	1.98825	231.16	175.175	44.5	26.725	53.525	7.65	64.25	138.1	11.525	61.9	84.775	12.125	22.325	11.25	11.25	55.985	19.8425	143.4775	120.18	134.0025	89.8175	57.2925	62.8875	60.815	30.915	17.72	47.0775	51.425	5.8675	42.74	23.2975	13.27	13.2	2.175
Sciurus_vulgaris	tree	tree	350	38.5025	5.216166667	2.221	3.969333333	3.610666667	5.812	5.548666667	1.894	0.515666667	0.4845	0.792666667	1.894	207.8616667	158.2633333	39.93333333	23.41666667	45.35	6.483333333	57.58333333	118.8	9.9	57.55	72.9	10.4	19.75	10.46666667	10.46666667	49.59833333	22.36666667	135.92	111.6	120.475	78.935	51.585	60.015	57.5	28.545	14.41	40.39	46.1775	5.415	38.545	24.32	12.995	12.61	2.006666667
Sundasciurus_juvencus	tree	tree	259	33.3405	5.3805	2.5885	3.946	3.153	4.9685	4.29	1.558	0.45	0.4145	0.6125	1.558	172.165	126.27	32	20.05	44.5	6.35	47.5	114.8	9.55	43.8	71.5	10.2	14.95	9.6	9.6	45.895	17.73	NA	82.715	NA	64.72	39.47	43.245	41.095	23.97	13.05	35.8	36.93	4.65	28.92	NA	NA	NA	1.83
Tamiasciurus_douglasii	tree	tree	242.5	30.344	5.2526	2.3	3.9158	3.4385	5.9391	5.4205	2.1597	0.4912	0.495	0.7744	2.1597	165.4912	123.4152	31.58	19.59	39.89	5.7	45.86	92.92	7.75	42.93	55.47	7.91	15.06	6.99	6.99	42.076	18.336	98.682	80.827	92.952	60.499	37.687	43.14	42.678	22.678	12.528	31.187	35.53	4.706	29.312	17.855	9.775	9.682	2.449
Tamiasciurus_hudsonicus	tree	tree	195	32.7271	5.1198	2.3667	3.8226	3.5316	5.492	5.1077	1.9783	0.5044	0.4575	0.7297	1.9783	174.692	130.46	34.15	21.07	41.79	5.97	48	104.99	8.73	45.28	62.25	8.89	16.14	8.16	8.16	44.232	18.774	102.145	84.059	96.522	62.431	39.341	44.718	44.22	23.858	12.832	32.596	36.598	5.064	29.835	18.086	10.233	9.85	2.41
Tamiops_maritimus	tree	tree	55	15.608	5.321	2.379	3.646	2.803	5.821	5.185	1.813	0.4	0.485	0.741	1.813	86.47	59.25	16.3	10	25.1	3.6	23.8	49	4.1	19.9	26.9	3.8	5.5	3.1	3.1	27.22	11.44	51.27	41.05	50.61	33.16	18.94	22.11	21.13	11.74	6.97	16.96	20.69	2.39	16.2	10.22	5.71	NA	0.77
Tamiops_swinhoei	tree	tree	78	22.8095	5.4015	2.297	3.981	2.9455	6.7385	5.4735	1.9625	0.421	0.5615	0.782	1.9625	125.58	92.575	23.25	13.85	32.9	4.7	36.4	64.9	5.4	31.75	40.6	5.8	10.55	5.4	5.4	33.005	14.375	75.765	61.715	73.195	48.29	28.555	33.16	32.945	17.28	9.52	24.03	24.56	3.51	24.26	14.05	7.625	7.425	1.18
[truncated: 99 more columns]
