# Supplementary material for: Scaling patterns of body plans differ among squirrel ecotypes
Source: PeerJ. 2023 Jan 25;11:e14800. doi: 10.7717/peerj.14800 (PMC9884040; doi:10.7717/peerj.14800)
Supplement: Supplemental Information 3 [file peerj-11-14800-s003.csv]

species	subfamily	ecology	geomean	hbER	headER	bodyER	AEI_C	AEI_T	AEI_L	AEI_S	avg_C	avg_T	avg_L	avg_S	hb_length	body_length	avgRibLength	C_len	C_hei	C_hei_avg	T_len	T_hei	T_hei_avg	L_len	L_hei	L_hei_avg	S_len	S_hei	S_hei_avg	Head.Length	Head_height	hind_full	hind_long	fore_full	fore_long	Femur	Tibia	Fibula	Scapula_len	Scapula_wd	Humerous	Ulna	Ulna_ol	Radius	Metatarsel.3	Metacarpal.3	Metacarpal.4	C1.Length	C2.Length
Ammospermophilus_leucurus	Xerinae_Marmotini	ground	25.402	5.19	2.501	3.78	3.079	5.455	4.871	2.214	0.44	0.455	0.717	2.214	135.453	98.692	26.15	15.43	35.06	5.02	37.13	81.7	6.79	32.63	45.56	6.7	13.5	6.25	6.25	36.761	14.786	73.195	60.537	70.771	45.098	29.172	31.791	31.365	18.58	9.438	23.634	26.422	3.722	21.464	12.658	7.093	6.693	1.413	4.514
Callosciurus_erythraeus	Callosciurinae_Callosciurini	tree	39.774	4.883	2.511	3.691	3.678	6.054	5.08	1.87	0.526	0.505	0.726	1.87	215.503	162.9	44.175	25.95	49.55	7.075	62.225	123.375	10.3	55.75	76.9	10.975	18.925	10.175	10.175	52.603	20.973	NA	118.538	NA	81.46	52.123	56.193	66.415	28.758	16.543	42.85	46.965	5.928	38.61	NA	NA	NA	1.998	7.593
Callosciurus_prevostii	Callosciurinae_Callosciurini	tree	39.098	5.224	2.56	3.93	3.636	5.43	4.637	1.586	0.52	0.453	0.663	1.586	206.195	155.135	39.5	25.775	49.6	7.1	58.575	129.35	10.775	53.25	80.475	11.5	17.575	11.2	11.2	51.06	19.985	120.693	101.445	117.843	78.113	49.66	53.665	51.785	28.018	17.075	41.323	45.043	5.438	36.79	19.248	11.713	11.405	2.165	7.86
Callospermophilus_lateralis	Xerinae_Marmotini	ground	27.304	4.771	2.43	3.511	2.935	5.949	5.508	2.194	0.419	0.496	0.787	2.194	147.468	108.552	30.97	15.37	36.63	5.24	40.65	82.46	6.87	38.23	48.62	6.95	14.33	6.55	6.55	38.916	16.128	78.092	65.331	77.485	48.857	32.427	33.74	32.904	20.802	10.524	25.817	29.055	4.242	23.04	12.761	7.826	7.486	1.198	4.632
Callospermophilus_saturatus	Xerinae_Marmotini	ground	31.071	4.901	2.476	3.684	3.12	5.956	5.598	2.498	0.446	0.497	0.8	2.498	171.253	128.713	34.95	18.188	40.863	5.85	49.188	99.138	8.263	44.513	55.663	7.963	16.85	6.788	6.788	42.54	17.275	89.433	74.825	88.493	56.05	36.505	38.12	38.32	23.99	11.913	29.7	32.37	4.753	26.35	14.501	8.987	8.33	1.1	5.398
Cynomys_ludovicianus	Xerinae_Marmotini	ground	54.507	4.803	2.75	3.68	3.307	4.817	4.374	2.161	0.473	0.402	0.625	2.161	281.225	215.465	58.6	33.25	70.25	10.05	80.1	199.6	16.65	70.6	113	16.1	31.55	14.6	14.6	65.76	23.91	126.48	106.715	145.36	89.97	54.865	54.975	51.85	41.27	22.91	47.015	56.08	9.68	42.955	19.765	14.12	10.65	2.73	9.87
Glaucomys_sabrinus	Sciurinae_Pteromyini	flying	25.144	5.23	2.248	3.867	3.082	6.623	6.468	1.997	0.441	0.543	0.924	1.997	139.638	103.291	26.76	14.08	32.02	4.57	35.78	65.91	5.4	40.31	43.62	6.25	13.13	6.63	6.63	36.347	16.219	91.149	76.482	89.957	66.225	35.547	42.373	40.935	17.216	8.758	31.308	40.005	3.096	34.917	14.667	6.516	6.487	1.182	4.104
Glaucomys_volans	Sciurinae_Pteromyini	flying	19.482	5.04	2.319	3.574	3.019	6.534	5.262	2.121	0.432	0.545	0.811	2.121	105.805	75.028	21.025	11.65	27.025	3.85	27.3	50.175	4.15	25.7	31.75	4.875	10.4	4.925	4.925	30.778	13.415	72.118	59.908	71.623	51.083	27.53	33.42	32.378	14.76	8.043	23.83	30.613	2.86	27.253	12.21	5.78	5.918	0.75	3.78
Marmota_broweri	Xerinae_Marmotini	ground	71.104	4.632	2.913	3.474	3.309	5.196	4.778	1.58	0.473	0.433	0.683	1.58	372.565	279.393	80.475	47.325	100.525	14.375	108.65	251.05	20.95	92.25	135.125	19.275	31.225	19.7	19.7	93.173	32.03	174.895	149.55	206.92	135.133	75.225	76.088	74.325	56.89	36.86	72.763	78.235	12.94	62.37	25.345	19.718	17.665	4.165	14.51
Marmota_caligata	Xerinae_Marmotini	ground	81.85	4.658	3.416	3.566	3.351	5.153	4.952	2.387	0.478	0.43	0.707	2.387	443.038	339.232	95.18	53.66	112.4	16.04	126.16	294.24	24.52	112.3	158.68	22.66	47.12	19.74	19.74	103.806	30.408	215.61	178.18	239.56	155.004	90.624	87.528	87.556	62.888	38.498	85.684	92.088	15.653	69.32	27.91	22.315	22.64	4.704	16.04
Marmota_flaviventris	Xerinae_Marmotini	ground	59.822	5.218	3.072	3.996	3.305	6.027	5.472	2.509	0.472	0.502	0.782	2.509	334.57	256.167	64.167	38.8	82.433	11.767	94.2	188.133	15.667	88.067	112.767	16.1	35.133	14	14	78.403	25.607	141.355	120.305	163.26	101.767	63.49	62.515	56.815	45.1	25.63	57.13	58.62	13.08	44.637	21.05	16.205	16.25	3.07	11.923
Marmota_monax	Xerinae_Marmotini	ground	63.893	4.898	2.918	3.709	3.304	5.64	4.905	2.285	0.472	0.47	0.7	2.285	346.733	262.777	71.333	40.333	85.233	12.167	100.8	215.167	17.933	87	124.867	17.833	34.633	15.2	15.2	83.957	28.957	167.23	143.42	190.87	121.775	73.67	70.18	69.75	51.04	28.2	61.227	71.445	12.595	55.795	24.73	19.87	17.87	3.47	13.057
Otospermophilus_beecheyi	Xerinae_Marmotini	ground	39.162	5.076	2.67	3.848	3.366	5.796	5.304	2.22	0.481	0.483	0.758	2.22	214.065	162.309	42.225	24.063	50.213	7.163	61.713	128.475	10.7	55.163	73.275	10.463	21.413	9.65	9.65	51.756	19.475	105.421	88.316	110.708	69.108	43.271	46.873	45.045	28.867	14.753	37.093	40.221	6.46	32.015	17.105	11.526	10.613	1.823	7.451
Otospermophilus_variegatus	Xerinae_Marmotini	ground	44.477	5.01	2.549	3.776	3.294	5.277	4.465	1.883	0.471	0.44	0.638	1.883	232.595	175.29	46.45	26.3	55.8	7.95	67.6	153.7	12.85	58.6	91.95	13.1	22.8	12.05	12.05	57.305	22.76	111.57	92.955	122.82	79.855	49.6	54.025	43.355	30.27	18.84	42.845	47.79	7.25	37.01	18.615	12.695	11.575	2.07	8.28
Poliocitellus_franklinii	Xerinae_Marmotini	ground	36.171	4.973	2.831	3.778	3.252	5.445	5.36	2.375	0.465	0.454	0.766	2.375	199.035	151.225	40.05	20.825	44.85	6.425	56.975	125.65	10.475	53.3	69.625	9.925	20.1	8.675	8.675	47.81	16.918	97.62	80.413	98.278	60.84	41.033	41.13	39.38	27.605	14.95	33.22	35.96	6.665	27.62	17.208	9.833	9.448	1.25	6.465
Pteromys_volans	Sciurinae_Pteromyini	flying	23.479	5.227	2.203	3.856	2.722	6.284	6.691	2.194	0.389	0.524	0.956	2.194	129.33	95.385	24.75	11.75	30.3	4.35	31.75	60.55	5.05	37.8	39.5	5.65	14.1	6.4	6.4	33.945	15.425	NA	NA	NA	NA	NA	NA	NA	18.07	9.24	31.025	NA	2.93	NA	NA	NA	NA	0.875	3.415
Ratufa_macroura	Ratufinae	tree	57.918	4.894	2.405	3.892	3.965	5.568	5.083	1.672	0.567	0.464	0.726	1.672	304.675	242.26	62.3	38.8	68.5	9.8	86.5	186.45	15.55	86.6	119.25	17	30.35	18.15	18.15	62.415	26.01	171.205	145.475	177.345	114.395	71.685	73.96	73.79	41.23	23.5	62.4	64.74	7.61	51.995	25.73	21.72	20.16	2.905	11.195
Sciurus_aberti	Sciurinae_Sciurini	tree	44.634	5.486	2.39	4.222	3.621	5.392	4.634	1.811	0.517	0.45	0.662	1.811	236.485	182.023	43.167	27.583	53.333	7.617	68	151.35	12.617	63.95	96.533	13.783	22.55	12.45	12.45	54.462	22.827	146.357	121.862	138.008	90.783	58.205	64.815	63.657	33.627	18.213	46.61	53.245	6.737	44.173	24.495	13.598	13.505	2.527	8.155
Sciurus_aureogaster	Sciurinae_Sciurini	tree	39.895	5.447	2.51	4.108	3.287	5.366	4.913	1.809	0.47	0.448	0.702	1.809	212.105	160.075	39.05	24.05	51.1	7.275	59.3	132.25	11.025	56.725	81.45	11.65	20.025	11	11	52.03	20.665	NA	106.49	NA	79.673	51.19	56.608	55.3	28.48	15.783	40.733	46.368	5.693	38.94	NA	NA	NA	1.808	7.485
Sciurus_carolinensis	Sciurinae_Sciurini	tree	42.611	5.708	2.547	4.33	3.598	5.373	4.894	1.83	0.514	0.448	0.699	1.83	230.053	174.568	40.378	26.065	50.773	7.25	64.81	144.827	12.055	62.31	89.177	12.737	21.415	11.727	11.727	55.485	21.852	137.778	114.501	127.436	85.283	54.497	60.47	60.004	31.17	16.633	44.436	49.523	6.906	40.847	23.277	12.59	13.177	1.774	7.904
Sciurus_colliaei	Sciurinae_Sciurini	tree	42.939	5.461	2.212	4.192	3.821	5.728	5.276	1.997	0.546	0.478	0.754	1.997	230.675	177.05	42.3	28	51.35	7.3	63.65	133.25	11.1	62.4	82.8	11.8	23	11.55	11.55	53.625	24.265	NA	NA	NA	NA	NA	NA	NA	NA	NA	NA	NA	6.46	NA	NA	NA	NA	2.035	8.13
Sciurus_griseus	Sciurinae_Sciurini	tree	48.438	5.176	2.483	3.912	3.336	5.002	4.731	1.918	0.477	0.417	0.676	1.918	253.099	191.295	48.993	28.733	60.253	8.607	69.45	167.063	13.927	67.847	100.647	14.393	25.31	13.277	13.277	61.804	24.961	161.084	135.422	143.237	92.729	64.425	73.624	70.997	36.307	20.248	45.853	57.284	7.661	46.876	25.662	14.201	15.471	2.77	8.866
Sciurus_niger	Sciurinae_Sciurini	tree	44.684	5.423	2.449	4.154	3.446	5.471	4.793	1.925	0.493	0.456	0.685	1.925	237.444	181.864	43.808	27.733	56.308	8.05	67.958	149.917	12.483	63.042	92.433	13.2	23.158	12.042	12.042	55.58	22.759	140.959	116.84	131.412	88.166	55.239	62.643	61.601	29.635	16.357	45.658	52.446	6.135	42.508	24.119	13.611	13.174	2.046	8.331
Sciurus_vulgaris	Sciurinae_Sciurini	tree	38.503	5.217	2.221	3.97	3.611	5.812	5.549	1.894	0.516	0.485	0.793	1.894	207.862	158.263	39.933	23.417	45.35	6.483	57.583	118.8	9.9	57.55	72.9	10.4	19.75	10.467	10.467	49.598	22.367	133.405	109.085	121.16	78.935	51.585	60.015	57.5	28.545	14.41	40.39	46.178	5.415	38.545	24.32	12.995	12.61	2.007	6.955
Tamias_amoenus	Xerinae_Marmotini	ground	19.223	5.082	2.51	3.601	2.724	6.189	5.352	2.028	0.389	0.516	0.765	2.028	104.738	74.273	20.66	10.82	27.78	3.97	28.6	55.4	4.61	25.57	33.47	4.77	9.3	4.63	4.63	30.465	12.188	63.613	50.872	55.518	36.898	23.419	27.67	27.453	12.664	6.638	18.206	22.23	2.766	18.691	12.741	6.028	5.909	1.098	3.408
Tamias_cinereicollis	Xerinae_Marmotini	ground	18.352	5.31	2.396	3.676	2.624	5.971	5.312	2.358	0.375	0.498	0.759	2.358	100.22	69.38	18.9	10.3	27.5	3.9	26	52.3	4.4	23.7	31.2	4.5	9.4	4	4	30.84	12.87	59.94	47.39	54.81	35.89	22.91	26.52	24.48	12.57	6.3	17.95	22.27	2.78	17.94	12.55	6.35	6.16	0.97	3.43
Tamias_dorsalis	Xerinae_Marmotini	ground	18.706	4.812	2.409	3.332	2.649	5.489	4.973	2.129	0.379	0.458	0.71	2.129	99.383	68.877	20.7	10.467	27.583	3.917	26.15	57.317	4.767	23.517	33.033	4.7	8.767	4.233	4.233	30.507	12.687	60.822	49.067	55.135	36.978	22.868	26.1	26.198	12.247	6.22	18.46	22.412	2.963	18.518	11.755	5.91	5.832	0.915	3.275
Tamias_merriami	Xerinae_Marmotini	ground	18.66	5.118	2.475	3.58	2.776	5.753	5.147	1.968	0.397	0.48	0.735	1.968	100.893	70.649	19.64	10.66	26.67	3.81	27.05	56.29	4.7	24.3	33.06	4.73	8.69	4.42	4.42	30.244	12.222	55.245	44.398	46.932	31.02	20.072	23.572	23.923	12.402	6.728	15.417	18.907	2.494	15.603	10.913	4.885	4.9	1.111	3.307
Tamias_quadrivittatus	Xerinae_Marmotini	ground	20.118	5.041	2.537	3.55	2.783	5.573	4.895	1.885	0.398	0.465	0.7	1.885	107.096	75.415	21.27	11.43	28.72	4.1	28.63	61.74	5.13	26.04	37.27	5.32	9.32	4.99	4.99	31.681	12.525	64.025	53.07	54.938	37.316	24.233	27.703	27.793	13.15	7.156	18.808	22.794	2.856	18.508	11.975	6.202	5.968	1.114	3.644
Tamias_ruficaudus	Xerinae_Marmotini	ground	19.863	4.852	2.456	3.431	2.672	6.007	5.31	2.116	0.382	0.501	0.758	2.116	107.403	75.973	22.167	11.113	29.09	4.177	29.127	58.183	4.85	26.203	34.573	4.933	9.547	4.533	4.533	31.43	12.811	63.75	51.123	58.695	37.567	24.307	28.316	26.816	15.046	8.07	18.677	22.684	3.13	18.889	12.627	6.082	5.725	1.074	3.524
Tamias_senex	Xerinae_Marmotini	ground	22.576	5.134	2.543	3.71	2.933	6.053	5.818	2.194	0.419	0.505	0.831	2.194	125.455	90.655	24.45	13.4	31.9	4.55	34.2	67.9	5.65	32.15	38.7	5.55	10.9	4.95	4.95	34.8	13.695	68.73	55.74	63.3	40.73	26.945	30.67	28.795	15.41	8.27	20.645	24.72	3.16	20.085	12.99	7.16	6.79	1.195	4.07
Tamias_sibiricus	Xerinae_Marmotini	ground	23.689	5.187	2.553	3.717	3.154	5.618	5.208	2.006	0.451	0.469	0.744	2.006	128.806	92.321	24.83	15.19	33.67	4.81	35.12	75.07	6.25	31.26	42.04	6.01	10.75	5.38	5.38	36.485	14.305	71.803	58.17	65.19	41.67	27.843	32.543	30.378	16.13	8.396	21.425	24.994	3.308	20.275	14.057	7.31	7.124	1.458	4.303
Tamias_siskiyou	Xerinae_Marmotini	ground	22.666	5.075	2.292	3.636	2.917	5.7	5.354	2.198	0.417	0.475	0.765	2.198	121.907	87.35	24.017	13.367	32.067	4.567	32.733	68.917	5.767	30.083	39.333	5.617	11.167	5.083	5.083	34.557	15.082	69.422	56.518	65.712	43.093	27.337	30.872	29.182	15.517	8.167	22.45	25.543	3.297	20.643	12.903	7.102	6.705	1.07	4.242
Tamias_speciosus	Xerinae_Marmotini	ground	20.866	4.905	2.499	3.504	2.78	6.269	5.084	1.961	0.397	0.522	0.727	1.961	112.888	80.666	23.025	12.038	30.288	4.338	31.888	61.05	5.075	26.913	36.988	5.275	9.85	5	5	32.221	12.95	69.275	56.16	NA	41.96	26.41	29.53	29.75	13.773	7.277	22.02	24.685	3.225	19.94	13.115	5.985	5.865	1.061	3.703
Tamias_striatus	Xerinae_Marmotini	ground	23.736	5.066	2.85	3.63	2.996	5.702	5.34	2.015	0.428	0.475	0.763	2.015	131.03	93.87	25.9	14.2	33.15	4.75	36.45	76.65	6.4	32.35	42.35	6.05	10.95	5.45	5.45	37.16	13.12	68.02	56.015	63.58	41.085	26.95	26.55	29.065	16	9.35	21.95	23.69	3.63	19.135	12.005	6.495	6.63	1.045	4.29
Tamias_townsendii	Xerinae_Marmotini	ground	23.535	5.217	2.523	3.771	2.974	5.881	5.553	1.927	0.425	0.49	0.794	1.927	128.445	92.823	24.69	13.74	32.33	4.63	35.38	72.43	6.03	32.53	41.16	5.87	11.21	5.9	5.9	35.622	14.165	73.936	60.277	68.667	45.309	28.281	31.909	31.996	16.046	8.578	22.461	26.711	3.324	22.848	13.659	7.312	7.351	1.368	4.391
Tamiasciurus_douglasii	Sciurinae_Sciurini	tree	30.344	5.253	2.3	3.916	3.439	5.939	5.421	2.16	0.492	0.495	0.775	2.16	165.491	123.415	31.58	19.59	39.89	5.7	45.86	92.92	7.75	42.93	55.47	7.91	15.06	6.99	6.99	42.076	18.336	98.22	80.365	92.952	60.499	37.687	43.14	42.678	22.678	12.528	31.187	35.53	4.706	29.312	17.855	9.775	9.682	2.449	5.669
Tamiasciurus_hudsonicus	Sciurinae_Sciurini	tree	32.727	5.12	2.367	3.823	3.532	5.492	5.108	1.979	0.505	0.458	0.73	1.979	174.692	130.46	34.15	21.07	41.79	5.97	48	104.99	8.73	45.28	62.25	8.89	16.14	8.16	8.16	44.232	18.774	101.647	83.561	96.522	62.431	39.341	44.718	44.22	23.858	12.832	32.596	36.598	5.064	29.835	18.086	10.233	9.85	2.41	6.029
Tamiops_swinhoei	Callosciurinae_Callosciurini	tree	22.81	5.402	2.297	3.981	2.946	6.739	5.474	1.963	0.421	0.562	0.782	1.963	125.58	92.575	23.25	13.85	32.9	4.7	36.4	64.9	5.4	31.75	40.6	5.8	10.55	5.4	5.4	33.005	14.375	75.55	61.5	73.195	48.29	28.555	33.16	32.945	17.28	9.52	24.03	24.56	3.51	24.26	14.05	7.625	7.425	1.18	4.18
Urocitellus_beldingi	Xerinae_Marmotini	ground	31.159	5.399	2.552	4.147	3.165	6.212	6.203	2.603	0.452	0.518	0.887	2.603	176.27	135.536	32.783	18.458	40.792	5.833	50.517	97.808	8.15	48.167	54.3	7.767	18.425	7.117	7.117	40.734	16.113	82.718	69.458	80.708	51.867	33.139	33.504	36.319	21.761	12.172	28.021	30.273	4.985	24.247	12.578	8.578	7.69	1.246	5.789
Urocitellus_columbianus	Xerinae_Marmotini	ground	36.549	5.232	2.631	3.981	3.231	6.019	5.607	2.067	0.462	0.497	0.801	2.067	204.233	155.74	39.04	22.09	47.67	6.79	59.95	120	9.9	56.09	69.69	9.95	17.62	8.65	8.65	48.493	18.54	93.181	77.906	97.838	61.09	38.656	41.772	39.25	26.206	14.908	33.172	36.34	6.45	27.918	15.275	10.542	8.968	1.626	6.931
Urocitellus_elegans	Xerinae_Marmotini	ground	31.651	5.044	2.829	3.831	3.343	6.396	6.421	1.81	0.478	0.533	0.917	1.81	179.365	136.21	35.55	19.1	39.95	5.7	51.55	96.7	8.05	50.35	54.85	7.85	15.25	8.45	8.45	43.155	15.5	NA	73.15	NA	58.89	36.08	36.28	37.07	25.98	14.37	31.175	33.585	6.5	27.715	NA	NA	NA	1.245	5.92
Urocitellus_parryii	Xerinae_Marmotini	ground	37.466	5.24	2.55	3.973	3.247	6.029	5.493	2.001	0.464	0.502	0.785	2.001	207.555	157.369	39.667	22.358	48.258	6.892	60.333	120.417	10.042	56.508	72.2	10.333	18.183	9.125	9.125	50.186	19.75	102.194	85.36	103.275	66.123	41.844	42.908	43.516	24.508	17.338	35.358	39.788	6.9	30.765	16.834	12.005	11.013	1.674	7.101
Urocitellus_richardsonii	Xerinae_Marmotini	ground	34.964	5.189	2.707	3.992	3.365	6.207	6.11	2.295	0.481	0.517	0.873	2.295	199.603	153.573	38.533	21.333	44.383	6.317	57.717	111.633	9.3	56.433	64.767	9.267	18.1	7.9	7.9	46.03	17.028	95.447	80.085	NA	61.822	38.638	41.45	41.447	29.167	17.33	32.483	37.638	7.537	29.338	15.362	NA	NA	1.42	6.712
Urocitellus_townsendii	Xerinae_Marmotini	ground	25.932	5.204	2.535	3.843	3.182	6.203	6.442	2.26	0.455	0.517	0.921	2.26	146.955	108.563	28.25	14.8	32.65	4.667	39.683	76.817	6.4	40.15	43.6	6.25	13.95	6.2	6.2	38.392	15.117	62.31	51.398	68.74	43.723	26.375	27.348	25.023	17.397	9.76	22.74	26.31	3.687	20.983	11.015	7.62	6.588	1.082	4.577
Xerospermophilus_spilosoma	Xerinae_Marmotini	ground	30.377	5.472	2.511	4.16	3.05	6.684	6.622	2.149	0.436	0.539	0.946	2.149	175.363	133.304	32.1	16.81	38.53	5.49	51.84	96.27	7.77	49.54	52.4	7.48	15.19	7.09	7.09	42.059	16.827	80.28	66.792	83.382	53.345	33.534	35.617	33.258	21.118	10.816	28.375	30.644	5.056	24.97	13.488	8.919	7.929	0.955	5.504
Xerospermophilus_tereticaudus	Xerinae_Marmotini	ground	23.478	5.288	2.514	3.934	2.904	6.226	5.898	2.464	0.415	0.519	0.843	2.464	132.85	98.845	25.1	13.95	33.65	4.8	38.4	74.05	6.2	35.05	41.6	5.95	11.45	4.65	4.65	34.005	13.62	63.79	53.395	69.02	43.64	26.47	28.32	26.925	18.93	8.82	23.21	25.435	3.72	20.43	10.395	6.45	6.38	1.09	4.315
[truncated: 107 more columns]
