# Supplementary material for: Scaling patterns of body plans differ among squirrel ecotypes
Source: PeerJ. 2023 Jan 25;11:e14800. doi: 10.7717/peerj.14800 (PMC9884040; doi:10.7717/peerj.14800)
Supplement: Supplemental Information 4 [file peerj-11-14800-s004.nex]

#NEXUS
[R-package APE, Sun May 2 16:09:25 2021]
BEGIN TAXA;
	DIMENSIONS NTAX = 290;
	TAXLABELS
		Ratufa_indica
		Ratufa_macroura
		Ratufa_affinis
		Ratufa_bicolor
		Sciurillus_pusillus
		Funambulus_tristriatus
		Funambulus_sublineatus
		Funambulus_palmarum
		Funambulus_pennantii
		Funambulus_layardi
		Menetes_berdmorei
		Rhinosciurus_laticaudatus
		Glyphotes_simus
		Nannosciurus_melanotis
		Rubrisciurus_rubriventer
		Prosciurillus_leucomus
		Prosciurillus_weberi
		Prosciurillus_abstrusus
		Prosciurillus_rosenbergii
		Prosciurillus_murinus
		Hyosciurus_ileile
		Hyosciurus_heinrichi
		Tamiops_rodolphii
		Tamiops_swinhoei
		Tamiops_maritimus
		Tamiops_macclellandii
		Dremomys_pernyi
		Dremomys_gularis
		Dremomys_pyrrhomerus
		Dremomys_rufigenis
		Dremomys_everetti
		Dremomys_lokriah
		Sundasciurus_fraterculus
		Sundasciurus_lowii
		Sundasciurus_mindanensis
		Sundasciurus_philippinensis
		Sundasciurus_samarensis
		Sundasciurus_hippurus
		Sundasciurus_steerii
		Sundasciurus_hoogstraali
		Sundasciurus_juvencus
		Sundasciurus_moellendorffi
		Sundasciurus_rabori
		Sundasciurus_davensis
		Sundasciurus_jentinki
		Sundasciurus_tenuis
		Sundasciurus_brookei
		Callosciurus_pygerythrus
		Callosciurus_finlaysonii
		Callosciurus_phayrei
		Callosciurus_erythraeus
		Callosciurus_caniceps
		Callosciurus_quinquestriatus
		Callosciurus_melanogaster
		Callosciurus_inornatus
		Callosciurus_adamsi
		Callosciurus_baluensis
		Callosciurus_orestes
		Callosciurus_albescens
		Callosciurus_notatus
		Callosciurus_prevostii
		Callosciurus_nigrovittatus
		Lariscus_niobe
		Lariscus_insignis
		Lariscus_hosei
		Lariscus_obscurus
		Exilisciurus_whiteheadi
		Exilisciurus_concinnus
		Exilisciurus_exilis
		Spermophilopsis_leptodactylus
		Xerus_erythropus
		Xerus_rutilus
		Xerus_princeps
		Xerus_inauris
		Atlantoxerus_getulus
		Sciurotamias_forresti
		Sciurotamias_davidianus
		Myosciurus_pumilio
		Heliosciurus_undulatus
		Heliosciurus_gambianus
		Heliosciurus_rufobrachium
		Heliosciurus_ruwenzorii
		Heliosciurus_mutabilis
		Heliosciurus_punctatus
		Paraxerus_vincenti
		Funisciurus_duchaillui
		Paraxerus_flavovittis
		Funisciurus_bayonii
		Paraxerus_lucifer
		Funisciurus_carruthersi
		Funisciurus_isabella
		Paraxerus_vexillarius
		Funisciurus_anerythrus
		Paraxerus_cepapi
		Paraxerus_boehmi
		Paraxerus_ochraceus
		Funisciurus_substriatus
		Funisciurus_leucogenys
		Paraxerus_alexandri
		Funisciurus_congicus
		Funisciurus_lemniscatus
		Paraxerus_poensis
		Funisciurus_pyrropus
		Epixerus_ebii
		Paraxerus_palliatus
		Paraxerus_cooperi
		Protoxerus_stangeri
		Protoxerus_aubinnii
		Tamias_sibiricus
		Tamias_striatus
		Tamias_speciosus
		Tamias_minimus
		Tamias_quadrimaculatus
		Tamias_ruficaudus
		Tamias_durangae
		Tamias_canipes
		Tamias_rufus
		Tamias_umbrinus
		Tamias_quadrivittatus
		Tamias_palmeri
		Tamias_dorsalis
		Tamias_cinereicollis
		Tamias_bulleri
		Tamias_obscurus
		Tamias_merriami
		Tamias_siskiyou
		Tamias_sonomae
		Tamias_senex
		Tamias_townsendii
		Tamias_ochrogenys
		Tamias_amoenus
		Tamias_panamintinus
		Tamias_alpinus
		Spermophilus_dauricus
		Spermophilus_fulvus
		Spermophilus_erythrogenys
		Spermophilus_major
		Spermophilus_relictus
		Spermophilus_ralli
		Spermophilus_alashanicus
		Spermophilus_pallidicauda
		Spermophilus_suslicus
		Spermophilus_citellus
		Spermophilus_taurensis
		Spermophilus_xanthoprymnus
		Spermophilus_brevicauda
		Spermophilus_pygmaeus
		Urocitellus_undulatus
		Urocitellus_parryii
		Urocitellus_richardsonii
		Urocitellus_elegans
		Urocitellus_columbianus
		Urocitellus_washingtoni
		Urocitellus_townsendii
		Urocitellus_mollis
		Urocitellus_canus
		Urocitellus_brunneus
		Urocitellus_beldingi
		Urocitellus_armatus
		Ictidomys_tridecemlineatus
		Ictidomys_parvidens
		Ictidomys_mexicanus
		Poliocitellus_franklinii
		Xerospermophilus_spilosoma
		Xerospermophilus_perotensis
		Xerospermophilus_tereticaudus
		Xerospermophilus_mohavensis
		Cynomys_mexicanus
		Cynomys_ludovicianus
		Cynomys_parvidens
		Cynomys_leucurus
		Cynomys_gunnisoni
		Marmota_monax
		Marmota_menzbieri
		Marmota_caudata
		Marmota_flaviventris
		Marmota_olympus
		Marmota_vancouverensis
		Marmota_caligata
		Marmota_marmota
		Marmota_broweri
		Marmota_himalayana
		Marmota_sibirica
		Marmota_camtschatica
		Marmota_bobak
		Marmota_baibacina
		Otospermophilus_variegatus
		Otospermophilus_beecheyi
		Otospermophilus_atricapillus
		Callospermophilus_saturatus
		Callospermophilus_madrensis
		Callospermophilus_lateralis
		Notocitellus_annulatus
		Notocitellus_adocetus
		Ammospermophilus_interpres
		Ammospermophilus_leucurus
		Ammospermophilus_nelsoni
		Ammospermophilus_harrisii
		Tamiasciurus_mearnsi
		Tamiasciurus_hudsonicus
		Tamiasciurus_douglasii
		Syntheosciurus_brochus
		Rheithrosciurus_macrotis
		Sciurus_vulgaris
		Sciurus_lis
		Sciurus_alleni
		Sciurus_carolinensis
		Sciurus_arizonensis
		Sciurus_griseus
		Microsciurus_mimulus
		Sciurus_aberti
		Sciurus_deppei
		Sciurus_pyrrhinus
		Sciurus_yucatanensis
		Sciurus_granatensis
		Microsciurus_alfari
		Sciurus_variegatoides
		Sciurus_sanborni
		Sciurus_aureogaster
		Sciurus_oculatus
		Sciurus_stramineus
		Sciurus_flammifer
		Sciurus_nayaritensis
		Microsciurus_flaviventer
		Sciurus_gilvigularis
		Sciurus_aestuans
		Sciurus_spadiceus
		Sciurus_ignitus
		Sciurus_igniventris
		Microsciurus_santanderensis
		Sciurus_pucheranii
		Sciurus_niger
		Sciurus_colliaei
		Sciurus_anomalus
		Sciurus_richmondi
		Glaucomys_volans
		Glaucomys_sabrinus
		Eoglaucomys_fimbriatus
		Hylopetes_nigripes
		Hylopetes_sipora
		Hylopetes_spadiceus
		Hylopetes_lepidus
		Hylopetes_platyurus
		Petinomys_lugens
		Petinomys_sagitta
		Petinomys_setosus
		Petinomys_crinitus
		Petinomys_hageni
		Petinomys_genibarbis
		Petinomys_mindanensis
		Petinomys_fuscocapillus
		Petinomys_vordermanni
		Petaurillus_hosei
		Petaurillus_kinlochii
		Petaurillus_emiliae
		Hylopetes_phayrei
		Hylopetes_winstoni
		Hylopetes_bartelsi
		Hylopetes_alboniger
		Iomys_sipora
		Iomys_horsfieldii
		Petaurista_mechukaensis
		Petaurista_leucogenys
		Petaurista_yunanensis
		Petaurista_albiventer
		Petaurista_philippensis
		Petaurista_hainana
		Petaurista_alborufus
		Petaurista_elegans
		Petaurista_siangensis
		Petaurista_marica
		Petaurista_xanthotis
		Petaurista_nobilis
		Petaurista_petaurista
		Petaurista_grandis
		Petaurista_magnificus
		Petaurista_caniceps
		Petaurista_lena
		Petaurista_mishmiensis
		Pteromys_volans
		Pteromys_momonga
		Aeromys_thomasi
		Aeromys_tephromelas
		Eupetaurus_cinereus
		Trogopterus_xanthipes
		Aeretes_melanopterus
		Belomys_pearsonii
		Biswamoyopterus_laoensis
		Biswamoyopterus_biswasi
		Pteromyscus_pulverulentus
	;
END;
BEGIN TREES;
	TRANSLATE
		1	Ratufa_indica,
		2	Ratufa_macroura,
		3	Ratufa_affinis,
		4	Ratufa_bicolor,
		5	Sciurillus_pusillus,
		6	Funambulus_tristriatus,
		7	Funambulus_sublineatus,
		8	Funambulus_palmarum,
		9	Funambulus_pennantii,
		10	Funambulus_layardi,
		11	Menetes_berdmorei,
		12	Rhinosciurus_laticaudatus,
		13	Glyphotes_simus,
		14	Nannosciurus_melanotis,
		15	Rubrisciurus_rubriventer,
		16	Prosciurillus_leucomus,
		17	Prosciurillus_weberi,
		18	Prosciurillus_abstrusus,
		19	Prosciurillus_rosenbergii,
		20	Prosciurillus_murinus,
		21	Hyosciurus_ileile,
		22	Hyosciurus_heinrichi,
		23	Tamiops_rodolphii,
		24	Tamiops_swinhoei,
		25	Tamiops_maritimus,
		26	Tamiops_macclellandii,
		27	Dremomys_pernyi,
		28	Dremomys_gularis,
		29	Dremomys_pyrrhomerus,
		30	Dremomys_rufigenis,
		31	Dremomys_everetti,
		32	Dremomys_lokriah,
		33	Sundasciurus_fraterculus,
		34	Sundasciurus_lowii,
		35	Sundasciurus_mindanensis,
		36	Sundasciurus_philippinensis,
		37	Sundasciurus_samarensis,
		38	Sundasciurus_hippurus,
		39	Sundasciurus_steerii,
		40	Sundasciurus_hoogstraali,
		41	Sundasciurus_juvencus,
		42	Sundasciurus_moellendorffi,
		43	Sundasciurus_rabori,
		44	Sundasciurus_davensis,
		45	Sundasciurus_jentinki,
		46	Sundasciurus_tenuis,
		47	Sundasciurus_brookei,
		48	Callosciurus_pygerythrus,
		49	Callosciurus_finlaysonii,
		50	Callosciurus_phayrei,
		51	Callosciurus_erythraeus,
		52	Callosciurus_caniceps,
		53	Callosciurus_quinquestriatus,
		54	Callosciurus_melanogaster,
		55	Callosciurus_inornatus,
		56	Callosciurus_adamsi,
		57	Callosciurus_baluensis,
		58	Callosciurus_orestes,
		59	Callosciurus_albescens,
		60	Callosciurus_notatus,
		61	Callosciurus_prevostii,
		62	Callosciurus_nigrovittatus,
		63	Lariscus_niobe,
		64	Lariscus_insignis,
		65	Lariscus_hosei,
		66	Lariscus_obscurus,
		67	Exilisciurus_whiteheadi,
		68	Exilisciurus_concinnus,
		69	Exilisciurus_exilis,
		70	Spermophilopsis_leptodactylus,
		71	Xerus_erythropus,
		72	Xerus_rutilus,
		73	Xerus_princeps,
		74	Xerus_inauris,
		75	Atlantoxerus_getulus,
		76	Sciurotamias_forresti,
		77	Sciurotamias_davidianus,
		78	Myosciurus_pumilio,
		79	Heliosciurus_undulatus,
		80	Heliosciurus_gambianus,
		81	Heliosciurus_rufobrachium,
		82	Heliosciurus_ruwenzorii,
		83	Heliosciurus_mutabilis,
		84	Heliosciurus_punctatus,
		85	Paraxerus_vincenti,
		86	Funisciurus_duchaillui,
		87	Paraxerus_flavovittis,
		88	Funisciurus_bayonii,
		89	Paraxerus_lucifer,
		90	Funisciurus_carruthersi,
		91	Funisciurus_isabella,
		92	Paraxerus_vexillarius,
		93	Funisciurus_anerythrus,
		94	Paraxerus_cepapi,
		95	Paraxerus_boehmi,
		96	Paraxerus_ochraceus,
		97	Funisciurus_substriatus,
		98	Funisciurus_leucogenys,
		99	Paraxerus_alexandri,
		100	Funisciurus_congicus,
		101	Funisciurus_lemniscatus,
		102	Paraxerus_poensis,
		103	Funisciurus_pyrropus,
		104	Epixerus_ebii,
		105	Paraxerus_palliatus,
		106	Paraxerus_cooperi,
		107	Protoxerus_stangeri,
		108	Protoxerus_aubinnii,
		109	Tamias_sibiricus,
		110	Tamias_striatus,
		111	Tamias_speciosus,
		112	Tamias_minimus,
		113	Tamias_quadrimaculatus,
		114	Tamias_ruficaudus,
		115	Tamias_durangae,
		116	Tamias_canipes,
		117	Tamias_rufus,
		118	Tamias_umbrinus,
		119	Tamias_quadrivittatus,
		120	Tamias_palmeri,
		121	Tamias_dorsalis,
		122	Tamias_cinereicollis,
		123	Tamias_bulleri,
		124	Tamias_obscurus,
		125	Tamias_merriami,
		126	Tamias_siskiyou,
		127	Tamias_sonomae,
		128	Tamias_senex,
		129	Tamias_townsendii,
		130	Tamias_ochrogenys,
		131	Tamias_amoenus,
		132	Tamias_panamintinus,
		133	Tamias_alpinus,
		134	Spermophilus_dauricus,
		135	Spermophilus_fulvus,
		136	Spermophilus_erythrogenys,
		137	Spermophilus_major,
		138	Spermophilus_relictus,
		139	Spermophilus_ralli,
		140	Spermophilus_alashanicus,
		141	Spermophilus_pallidicauda,
		142	Spermophilus_suslicus,
		143	Spermophilus_citellus,
		144	Spermophilus_taurensis,
		145	Spermophilus_xanthoprymnus,
		146	Spermophilus_brevicauda,
		147	Spermophilus_pygmaeus,
		148	Urocitellus_undulatus,
		149	Urocitellus_parryii,
		150	Urocitellus_richardsonii,
		151	Urocitellus_elegans,
		152	Urocitellus_columbianus,
		153	Urocitellus_washingtoni,
		154	Urocitellus_townsendii,
		155	Urocitellus_mollis,
		156	Urocitellus_canus,
		157	Urocitellus_brunneus,
		158	Urocitellus_beldingi,
		159	Urocitellus_armatus,
		160	Ictidomys_tridecemlineatus,
		161	Ictidomys_parvidens,
		162	Ictidomys_mexicanus,
		163	Poliocitellus_franklinii,
		164	Xerospermophilus_spilosoma,
		165	Xerospermophilus_perotensis,
		166	Xerospermophilus_tereticaudus,
		167	Xerospermophilus_mohavensis,
		168	Cynomys_mexicanus,
		169	Cynomys_ludovicianus,
		170	Cynomys_parvidens,
		171	Cynomys_leucurus,
		172	Cynomys_gunnisoni,
		173	Marmota_monax,
		174	Marmota_menzbieri,
		175	Marmota_caudata,
		176	Marmota_flaviventris,
		177	Marmota_olympus,
		178	Marmota_vancouverensis,
		179	Marmota_caligata,
		180	Marmota_marmota,
		181	Marmota_broweri,
		182	Marmota_himalayana,
		183	Marmota_sibirica,
		184	Marmota_camtschatica,
		185	Marmota_bobak,
		186	Marmota_baibacina,
		187	Otospermophilus_variegatus,
		188	Otospermophilus_beecheyi,
		189	Otospermophilus_atricapillus,
		190	Callospermophilus_saturatus,
		191	Callospermophilus_madrensis,
		192	Callospermophilus_lateralis,
		193	Notocitellus_annulatus,
		194	Notocitellus_adocetus,
		195	Ammospermophilus_interpres,
		196	Ammospermophilus_leucurus,
		197	Ammospermophilus_nelsoni,
		198	Ammospermophilus_harrisii,
		199	Tamiasciurus_mearnsi,
		200	Tamiasciurus_hudsonicus,
		201	Tamiasciurus_douglasii,
		202	Syntheosciurus_brochus,
		203	Rheithrosciurus_macrotis,
		204	Sciurus_vulgaris,
		205	Sciurus_lis,
		206	Sciurus_alleni,
		207	Sciurus_carolinensis,
		208	Sciurus_arizonensis,
		209	Sciurus_griseus,
		210	Microsciurus_mimulus,
		211	Sciurus_aberti,
		212	Sciurus_deppei,
		213	Sciurus_pyrrhinus,
		214	Sciurus_yucatanensis,
		215	Sciurus_granatensis,
		216	Microsciurus_alfari,
		217	Sciurus_variegatoides,
		218	Sciurus_sanborni,
		219	Sciurus_aureogaster,
		220	Sciurus_oculatus,
		221	Sciurus_stramineus,
		222	Sciurus_flammifer,
		223	Sciurus_nayaritensis,
		224	Microsciurus_flaviventer,
		225	Sciurus_gilvigularis,
		226	Sciurus_aestuans,
		227	Sciurus_spadiceus,
		228	Sciurus_ignitus,
		229	Sciurus_igniventris,
		230	Microsciurus_santanderensis,
		231	Sciurus_pucheranii,
		232	Sciurus_niger,
		233	Sciurus_colliaei,
		234	Sciurus_anomalus,
		235	Sciurus_richmondi,
		236	Glaucomys_volans,
		237	Glaucomys_sabrinus,
		238	Eoglaucomys_fimbriatus,
		239	Hylopetes_nigripes,
		240	Hylopetes_sipora,
		241	Hylopetes_spadiceus,
		242	Hylopetes_lepidus,
		243	Hylopetes_platyurus,
		244	Petinomys_lugens,
		245	Petinomys_sagitta,
		246	Petinomys_setosus,
		247	Petinomys_crinitus,
		248	Petinomys_hageni,
		249	Petinomys_genibarbis,
		250	Petinomys_mindanensis,
		251	Petinomys_fuscocapillus,
		252	Petinomys_vordermanni,
		253	Petaurillus_hosei,
		254	Petaurillus_kinlochii,
		255	Petaurillus_emiliae,
		256	Hylopetes_phayrei,
		257	Hylopetes_winstoni,
		258	Hylopetes_bartelsi,
		259	Hylopetes_alboniger,
		260	Iomys_sipora,
		261	Iomys_horsfieldii,
		262	Petaurista_mechukaensis,
		263	Petaurista_leucogenys,
		264	Petaurista_yunanensis,
		265	Petaurista_albiventer,
		266	Petaurista_philippensis,
		267	Petaurista_hainana,
		268	Petaurista_alborufus,
		269	Petaurista_elegans,
		270	Petaurista_siangensis,
		271	Petaurista_marica,
		272	Petaurista_xanthotis,
		273	Petaurista_nobilis,
		274	Petaurista_petaurista,
		275	Petaurista_grandis,
		276	Petaurista_magnificus,
		277	Petaurista_caniceps,
		278	Petaurista_lena,
		279	Petaurista_mishmiensis,
		280	Pteromys_volans,
		281	Pteromys_momonga,
		282	Aeromys_thomasi,
		283	Aeromys_tephromelas,
		284	Eupetaurus_cinereus,
		285	Trogopterus_xanthipes,
		286	Aeretes_melanopterus,
		287	Belomys_pearsonii,
		288	Biswamoyopterus_laoensis,
		289	Biswamoyopterus_biswasi,
		290	Pteromyscus_pulverulentus
	;
	TREE * UNTITLED = [&R] (((1:0.1172451097,2:0.1172451097):11.60352606,(3:6.577159256,4:6.577159256):5.143611912):22.28896289,(5:31.46474586,(((((((6:0.9159572843,7:0.9159572843):0.7566513457,8:1.67260863):4.305331654,9:5.977940284):1.603876815,10:7.581817099):12.19525996,((((11:9.796395938,12:9.796395938):5.380947945,((((13:1.706173334,14:1.706173334):10.40426802,((15:4.743632121,(((16:1.201690595…
END;
